# Supplementary material for: Contamination of microbial pathogens and their antimicrobial pattern in operating theatres of peri-urban eastern Uganda: a cross-sectional study
Source: BMC Infect Dis. 2018 Sep 10;18:460. doi: 10.1186/s12879-018-3374-4 (PMC6131813; doi:10.1186/s12879-018-3374-4)
Supplement: Supplementary file 1 — Data S1. Microbial pathogen contamination of operating theatres of Mbale Regional Referral Hospital, Eastern Uganda. (CSV 3 kb) [file 12879_2018_3374_MOESM1_ESM.csv]

theatre_	sampletype	spot_collect	cfuhr	cfu_	isolate	cfuhrdm
1	1		15	15	5	277.77777
1	1				5
1	1				13
1	2				6
1	1		36	36	5	1600
1	2				6
1	2				8
1	1				4
1	1
1	1				7
1	2				6
1	2				2
1	1		43	43	5	2282.7161
1	1				7
1	1		44	44	5	2390.1235
1	1		75	75	5	6944.4443
1	2				8
1	2				8
1	2				4
1	2				4
1	2				21
1	1				1
1	1				4
1	1		0	0		0
1	2				6
1	1				12
1	1
1	2				61
1	1
1	2				2
1	2				6
1	1				4
1	2				4
1	1				5
1	1
1	1
1	2				6
1	2				4
1	1				4
1	1		61	61	41	4593.8271
1	1
1	1				5
1	2				6
1	1		1	1	4	1.2345679
1	2				4
1	1		9	9	4	100
1	1				4
1	1				9
1	1		49	49	5	2964.1975
1	2				2
1	2				2
1	2				6
1	1				12
1	2				6
1	1				13
1	1				6
1	1				41
1	2				41
1	1		63	63	6	4900
1	1				7
1	1		67	67	41	5541.9751
1	1				6
1	2
1	1		40	40	61	1975.3086
1	1
1	1				4
1	1				7
1	1		39	39	5	1877.7778
1	1		53	53	6	3467.9011
1	2				4
1	1				12
1	2				6
1	1				7
1	1				5
1	2				2
1	2				61
1	1				12
1	2				2
1	2				6
1	1		0	0		0
1	1				11
1	1				6
1	2				6
1	1		21	21	2	544.44446
1	1		26	26	4	834.56787
1	1				13
1	2				6
1	2				6
1	2				8
1	1				4
1	2				2
1	2				8
1	1
1	1
1	2				6
1	1		58	58	5	4153.0864
1	1				13
1	1		0	0	11	0
1	1				12
1	2				2
1	2				8
1	1				4
1	1		20	20	5	493.82715
2	1		21	21	41	544.44446
2	1				2
2	1		20	20	41	493.82715
2	1				6
2	1		24	24	6	711.11108
2	1		21	21	5	544.44446
2	1				14
2	1		16	16	7	316.04938
2	1				6
2	1		16	16	41	316.04938
2	1		15	15	4	277.77777
2	1		48	48	4	2844.4443
2	1				9
2	1				6
2	1				8
2	1				12
2	1				2
2	1				4
2	1				2
2	1		27	27	6	900
2	1				2
2	1				6
2	1				41
2	1		28	28	4	967.90125
2	1				6
2	1		62	62	41	4745.6792
2	1				12
2	1		12	12	6	177.77777
2	1				5
2	1				12
2	1				6
2	1				0
2	1		19	19	41	445.67902
2	1		24	24	6	711.11108
2	1				4
2	1				7
2	1				8
2	1		16	16	4	316.04938
2	1				6
2	1				10
2	1		10	10	4	123.45679
2	1
2	1		23	23	6	653.08643
2	1				4
2	1				6
2	1				13
2	1				7
2	1		17	17	5	356.79013
2	1		28	28	6	967.90125
2	1				6
2	1		18	18	7	400
2	1				11
2	1				9
2	1		17	17	6	356.79013
2	1				4
2	1				12
2	1				4
2	1				4
2	1				12
2	1		18	18	4	400
2	1				5
2	1		19	19	41	445.67902
2	1		17	17	41	356.79013
2	1				7
3	1				12
3	1		14	14	8	241.97531
3	1		0	0	0	0
3	2	5			6
3	1		23	23	4	653.08643
3	1
3	1		32	32	6	1264.1975
3	1		91	91	4	10223.457
3	2	4			6
3	2	4			4
3	1				14
3	2	4			91
3	1				12
3	2	7			6
3	1		62	62	6	4745.6792
3	1				11
3	2	2			6
3	1		76	76	41	7130.8643
3	1		47	47	6	2727.1604
3	1				12
3	1		29	29	211	1038.2716
3	1		0	0	0	0
3	2	2			8
3	1		11	11	4	149.38272
3	1		24	24	6	711.11108
3	1				13
3	2	11			4
3	1		0	0	0	0
3	1		53	53	41	3467.9011
3	1				11
3	1		0	0	0	0
3	2	1			6
3	2	1			7
3	2	8			2
3	1		21	21	41	544.44446
3	1		2	2	4	4.9382715
3	2	2			6
3	1				0
3	2	7			2
3	2	8			91
3	1		89	89	6	9779.0127
4	1				12
4	1				0
4	1				12
4	1		16	16	4	316.04938
4	1		20	20	5	493.82715
4	1		44	44	4	2390.1235
4	1		0	0	0	0
4	2	12			6
4	1				1
4	2	13			8
4	1		0	0	0	0
4	1		83	83	5	8504.9385
4	1		20	20	12	493.82715
4	2	2			6
4	1		11	11	5	149.38272
4	2	8			2
4	2	13			2
4	1		61	61	41	4593.8271
4	2	2			6
4	2	14			6
4	1				7
4	1		0	0	0	0
4	1				12
4	1		11	11	211	149.38272
4	1
4	2	4			2
4	1				13
4	1		69	69	5	5877.7778
4	2	7			41
4	1		0	0	0	0
4	2	11			4
4	2	11			6
4	2	4			8
4	2	3			5
4	2	3			61
4	1		13	13	2	208.64197
4	1		41	41	12	2075.3086
4	1		12	12	4	177.77777
4	1		0	0	0	0
4	1		92	92	4	10449.383
4	1		41	41	5	2075.3086
4	1		0	0	0	0
4	2	13			6
4	1				11
4	1		1	1	4	1.2345679
4	1				11
4	2	2			2
4	1		48	48	6	2844.4443
4	2	4			6
4	1				41
4	1				9
4	1				0
4	1		41	41	5	2075.3086
4	1				13
	2				6
