# Supplementary material for: Contamination of microbial pathogens and their antimicrobial pattern in operating theatres of peri-urban eastern Uganda: a cross-sectional study
Source: BMC Infect Dis. 2018 Sep 10;18:460. doi: 10.1186/s12879-018-3374-4 (PMC6131813; doi:10.1186/s12879-018-3374-4)
Supplement: Supplementary file 2 — Data S2. Susceptibility pattern of microbial pathogens isolated from operating theatres of Mbale Regional Referral Hospital, Eastern Uganda. Indicating value labels for data 1 and data 2. (CSV 24 kb) [file 12879_2018_3374_MOESM2_ESM.csv]

ISOLATEID	isolate	drug	susceptibility_pattern
1	1	1
2	2	1	3
3	4	1
4	5	1	3
5		1
6		1
7		1
8	4	1
9	5	1
10	6	1	1
11		1
12		1
13	41	1	3
14	6	1	3
15	7	1
16	5	1
17	5	1	3
18	4	1
19	5	1	3
20	4	1
21		1
22	6	1
23	4	1
24	5	1
25	4	1
26	61	1	3
27	5	1	3
28	41	1	1
29	4	1
30	12	1
31	13	1
32	13	1
33	11	1
34	12	1
35	13	1
36	12	1
37	12	1
38	13	1
39	4	1
40		1
41		1
42		1
43	4	1
44	11	1
45	5	1	3
46	4	1
47	7	1
48	5	1	1
49	41	1	3
50	7	1
51	9	1
52	5	1	3
53	7	1
54	12	1
55		1
56	5	1
57	6	1	3
58	7	1
59	6	1
60	4	1
61	5	1	1
62	5	1
63		1
64	6	1	3
65	8	1	3
66	6	1	3
67	8	1	3
68	4	1
69		1
70	6	1
71	8	1	3
72	6	1
73	2	1	3
74	8	1	3
75	6	1
76	41	1	3
77	2	1	3
78	4	1
79	6	1	3
80	2	1	3
81	21	1
82	6	1	3
83	2	1
84	2	1
85	6	1	3
86	6	1	3
87	4	1
88	4	1
89	6	1	3
90	61	1
91	61	1	1
92	2	1
93	6	1	3
94	4	1
95	2	1	3
96	6	1	3
97	8	1	3
98	6	1	1
99	8	1	3
100	4	1
101	6	1	3
102	6	1	3
103	2	1
104	6	1	3
105	41	1	3
106	6	1	3
107	12	1
108	6	1	3
109	4	1
110	7	1
111	4	1
112	41	1	3
113	41	1	3
114	7	1
115	6	1	3
116	4	1
117	9	1
118	13	1
119	12	1
120	9	1
121	12	1
122	10	1
123	14	1
124	0	1
125	11	1
126	12	1
127	6	1	3
128	41	1	3
129	6	1	3
130	41	1
131	5	1	3
132	12	1
133	41	1	3
134	41	1	3
135	6	1
136	41	1	3
137	4	1
138	7	1
139	6	1	3
140	4	1
141	5	1	3
142	6	1	3
143	7	1
144	5	1	1
145	7	1
146	6	1	3
147	4	1
148		1
149	2	1
150	6	1
151	2	1
152	4	1
153	6	1
154	6	1
155	2	1
156	4	1
157	8	1
158	6	1
159	4	1
160	8	1	3
161	6	1
162	4	1
163	6	1
164	2	1
165	4	1
166	6	1	1
167	5	1
168	4	1
169	12	1
170	13	1
171	12	1
172	11	1
173	11	1
174	12	1
175	14	1
176	0	1
177	6	1	3
178	4	1
179	6	1	3
180	41	1	3
181	0	1
182	211	1	3
183	8	1	3
184	6	1	3
185	41	1	3
186	4	1
187	0	1
188	0	1
189	4	1
190	4	1
191	6	1	3
192	0	1
193	6	1	3
194	41	1
195		1
196	6	1	3
197	7	1
198	4	1
199	6	1
200	2	1
201	91	1
202	2	1	3
203	8	1	3
204	6	1
205	6	1
206	91	1
207	4	1
208	6	1
209	6	1	3
210	5	1	3
211	41	1	1
212	12	1
213	12	1
214	0	1
215	0	1
216	5	1	3
217	11	1
218	5	1	3
219	2	1	3
220	12	1
221	211	1
222	4	1
223	41	1	3
224	6	1	3
225	5	1	3
226	5	1	1
227	4	1
228	1	1
229	0	1
230	0	1
231	5	1	3
232	4	1
233	7	1
234	4	1
235	0	1
236	4	1
237	0	1
238	12	1
239	12	1
240	13	1
241	11	1
242	0	1
243	13	1
244	0	1
245	9	1
246		1
247	6	1	3
248	4	1
249	6	1
250	8	1	3
251	2	1
252	6	1	3
253	6	1
254	2	1
255	8	1	3
256	6	1	3
257	2	1	3
258	6	1	3
259	6	1	3
260	41	1
261	2	1	1
262	5	1	3
263	61	1	3
1	1	2
2	2	2
3	4	2
4	5	2
5		2
6		2
7		2
8	4	2
9	5	2
10	6	2
11		2
12		2
13	41	2
14	6	2
15	7	2
16	5	2
17	5	2
18	4	2
19	5	2
20	4	2
21		2
22	6	2
23	4	2
24	5	2
25	4	2
26	61	2
27	5	2
28	41	2
29	4	2
30	12	2
31	13	2
32	13	2
33	11	2
34	12	2
35	13	2
36	12	2
37	12	2
38	13	2
39	4	2
40		2
41		2
42		2
43	4	2
44	11	2
45	5	2
46	4	2
47	7	2
48	5	2
49	41	2
50	7	2
51	9	2
52	5	2
53	7	2
54	12	2
55		2
56	5	2
57	6	2
58	7	2
59	6	2
60	4	2
61	5	2
62	5	2
63		2
64	6	2	3
65	8	2	3
66	6	2	3
67	8	2	3
68	4	2
69		2
70	6	2	3
71	8	2	3
72	6	2	3
73	2	2	3
74	8	2	3
75	6	2	1
76	41	2	3
77	2	2	3
78	4	2
79	6	2	3
80	2	2
81	21	2
82	6	2	3
83	2	2	3
84	2	2	3
85	6	2	3
86	6	2	3
87	4	2
88	4	2
89	6	2	3
90	61	2
91	61	2
92	2	2
93	6	2	3
94	4	2
95	2	2	3
96	6	2	3
97	8	2
98	6	2
99	8	2
100	4	2
101	6	2	3
102	6	2
103	2	2
104	6	2	3
105	41	2
106	6	2
107	12	2
108	6	2
109	4	2
110	7	2
111	4	2
112	41	2
113	41	2
114	7	2
115	6	2
116	4	2
117	9	2
118	13	2
119	12	2
120	9	2
121	12	2
122	10	2
123	14	2
124	0	2
125	11	2
126	12	2
127	6	2
128	41	2
129	6	2
130	41	2
131	5	2
132	12	2
133	41	2	3
134	41	2	3
135	6	2
136	41	2	3
137	4	2
138	7	2
139	6	2
140	4	2
141	5	2
142	6	2	3
143	7	2
144	5	2
145	7	2
146	6	2	3
147	4	2
148		2
149	2	2
150	6	2	3
151	2	2
152	4	2
153	6	2
154	6	2
155	2	2
156	4	2
157	8	2
158	6	2
159	4	2
160	8	2	3
161	6	2	3
162	4	2
163	6	2
164	2	2	1
165	4	2
166	6	2
167	5	2
168	4	2
169	12	2
170	13	2
171	12	2
172	11	2
173	11	2
174	12	2
175	14	2
176	0	2
177	6	2
178	4	2
179	6	2
180	41	2
181	0	2
182	211	2
183	8	2
184	6	2
185	41	2
186	4	2
187	0	2
188	0	2
189	4	2
190	4	2
191	6	2
192	0	2
193	6	2
194	41	2
195		2
196	6	2	3
197	7	2
198	4	2
199	6	2	3
200	2	2
201	91	2
202	2	2	3
203	8	2	3
204	6	2
205	6	2
206	91	2
207	4	2
208	6	2
209	6	2	3
210	5	2
211	41	2
212	12	2
213	12	2
214	0	2
215	0	2
216	5	2
217	11	2
218	5	2
219	2	2
220	12	2
221	211	2
222	4	2
223	41	2
224	6	2
225	5	2
226	5	2
227	4	2
228	1	2
229	0	2
230	0	2
231	5	2
232	4	2
233	7	2
234	4	2
235	0	2
236	4	2
237	0	2
238	12	2
239	12	2
240	13	2
241	11	2
242	0	2
243	13	2
244	0	2
245	9	2
246		2
247	6	2
248	4	2
249	6	2	3
250	8	2	3
251	2	2	3
252	6	2	3
253	6	2
254	2	2	3
255	8	2	3
256	6	2	3
257	2	2	3
258	6	2	3
259	6	2	3
260	41	2	3
261	2	2	3
262	5	2	3
263	61	2	3
1	1	3
2	2	3
3	4	3
4	5	3
5		3
6		3
7		3
8	4	3
9	5	3	3
10	6	3
11		3
12		3
13	41	3	3
14	6	3
15	7	3
16	5	3
17	5	3
18	4	3
19	5	3	3
20	4	3
21		3
22	6	3
23	4	3
24	5	3
25	4	3
26	61	3	3
27	5	3
28	41	3	3
29	4	3
30	12	3
31	13	3
32	13	3
33	11	3
34	12	3
35	13	3
36	12	3
37	12	3
38	13	3
39	4	3
40		3
41		3
42		3
43	4	3
44	11	3
45	5	3	3
46	4	3
47	7	3
48	5	3	3
49	41	3	3
50	7	3
51	9	3
52	5	3	3
53	7	3
54	12	3
55		3
56	5	3
57	6	3
58	7	3
59	6	3
60	4	3
61	5	3
62	5	3
63		3
64	6	3	3
65	8	3	3
66	6	3
67	8	3	3
68	4	3
69		3
70	6	3	3
71	8	3	3
72	6	3	1
73	2	3	3
74	8	3	3
75	6	3	1
76	41	3	3
77	2	3	3
78	4	3
79	6	3	3
80	2	3	3
81	21	3
82	6	3
83	2	3	3
84	2	3	3
85	6	3	3
86	6	3	3
87	4	3
88	4	3
89	6	3	3
90	61	3
91	61	3
92	2	3	3
93	6	3	3
94	4	3
95	2	3	3
96	6	3	3
97	8	3	3
98	6	3
99	8	3	3
100	4	3
101	6	3	3
102	6	3
103	2	3	3
104	6	3
105	41	3	3
106	6	3
107	12	3
108	6	3
109	4	3
110	7	3
111	4	3
112	41	3	3
113	41	3	1
114	7	3
115	6	3
116	4	3
117	9	3
118	13	3
119	12	3
120	9	3
121	12	3
122	10	3
123	14	3
124	0	3
125	11	3
126	12	3
127	6	3
128	41	3	3
129	6	3	3
130	41	3	3
131	5	3	3
132	12	3
133	41	3
134	41	3	3
135	6	3
136	41	3	3
137	4	3
138	7	3
139	6	3
140	4	3
141	5	3	3
142	6	3
143	7	3
144	5	3
145	7	3
146	6	3	3
147	4	3
148		3
149	2	3
150	6	3
151	2	3	1
152	4	3
153	6	3	1
154	6	3
155	2	3
156	4	3
157	8	3
158	6	3
159	4	3
160	8	3	3
161	6	3
162	4	3
163	6	3
164	2	3	1
165	4	3
166	6	3	3
167	5	3
168	4	3
169	12	3
170	13	3
171	12	3
172	11	3
173	11	3
174	12	3
175	14	3
176	0	3
177	6	3	3
178	4	3
179	6	3	3
180	41	3
181	0	3
182	211	3	3
183	8	3	3
184	6	3
185	41	3	3
186	4	3
187	0	3
188	0	3
189	4	3
190	4	3
191	6	3	3
192	0	3
193	6	3	3
194	41	3
195		3
196	6	3
197	7	3
198	4	3
199	6	3	3
200	2	3
201	91	3	3
202	2	3	3
203	8	3	3
204	6	3	3
205	6	3
206	91	3	1
207	4	3
208	6	3
209	6	3	3
210	5	3	3
211	41	3
212	12	3
213	12	3
214	0	3
215	0	3
216	5	3	3
217	11	3
218	5	3	3
219	2	3
220	12	3
221	211	3
222	4	3
223	41	3	3
224	6	3	3
225	5	3	3
226	5	3	3
227	4	3
228	1	3
229	0	3
230	0	3
231	5	3	3
232	4	3
233	7	3
234	4	3
235	0	3
236	4	3
237	0	3
238	12	3
239	12	3
240	13	3
241	11	3
242	0	3
243	13	3
244	0	3
245	9	3
246		3
247	6	3	3
248	4	3
249	6	3	3
250	8	3	3
251	2	3	3
252	6	3	3
253	6	3	3
254	2	3	3
255	8	3	3
256	6	3	1
257	2	3	3
258	6	3	3
259	6	3	3
260	41	3
261	2	3	3
262	5	3	3
263	61	3	3
1	1	4
2	2	4
3	4	4
4	5	4	3
5		4
6		4
7		4
8	4	4
9	5	4
10	6	4
11		4
12		4
13	41	4	3
14	6	4
15	7	4
16	5	4
17	5	4	3
18	4	4
19	5	4	3
20	4	4	3
21		4
22	6	4
23	4	4
24	5	4
25	4	4
26	61	4	3
27	5	4
28	41	4	3
29	4	4
30	12	4
31	13	4
32	13	4
33	11	4
34	12	4
35	13	4
36	12	4
37	12	4
38	13	4
39	4	4
40		4
41		4
42		4
43	4	4
44	11	4
45	5	4	3
46	4	4
47	7	4
48	5	4	3
49	41	4	3
50	7	4
51	9	4
52	5	4	3
53	7	4
54	12	4
55		4
56	5	4
57	6	4
58	7	4
59	6	4
60	4	4
61	5	4
62	5	4
63		4
64	6	4	3
65	8	4
66	6	4
67	8	4
68	4	4
69		4
70	6	4
71	8	4
72	6	4
73	2	4
74	8	4
75	6	4
76	41	4
77	2	4
78	4	4
79	6	4
80	2	4	3
81	21	4	1
82	6	4
83	2	4	1
84	2	4	3
85	6	4	3
86	6	4	3
87	4	4
88	4	4
89	6	4
90	61	4
91	61	4
92	2	4	1
93	6	4
94	4	4
95	2	4	1
96	6	4
97	8	4
98	6	4
99	8	4
100	4	4
101	6	4
102	6	4
103	2	4
104	6	4
105	41	4	1
106	6	4
107	12	4
108	6	4	3
109	4	4
110	7	4
111	4	4
112	41	4	3
113	41	4	3
114	7	4
115	6	4
116	4	4
117	9	4
118	13	4
119	12	4
120	9	4
121	12	4
122	10	4
123	14	4
124	0	4
125	11	4
126	12	4
127	6	4	3
128	41	4	3
129	6	4	1
130	41	4	3
131	5	4
132	12	4
133	41	4	3
134	41	4	3
135	6	4	3
136	41	4
137	4	4
138	7	4
139	6	4	3
140	4	4
141	5	4	3
142	6	4
143	7	4
144	5	4	3
145	7	4
146	6	4	3
147	4	4
148		4
149	2	4
150	6	4
151	2	4
152	4	4
153	6	4
154	6	4
155	2	4
156	4	4
157	8	4
158	6	4
159	4	4
160	8	4
161	6	4
162	4	4
163	6	4
164	2	4
165	4	4
166	6	4
167	5	4
168	4	4
169	12	4
170	13	4
171	12	4
172	11	4
173	11	4
174	12	4
175	14	4
176	0	4
177	6	4	3
178	4	4
179	6	4
180	41	4
181	0	4
182	211	4	3
183	8	4	3
184	6	4
185	41	4	3
186	4	4
187	0	4
188	0	4
189	4	4
190	4	4
191	6	4	3
192	0	4
193	6	4	3
194	41	4	3
195		4
196	6	4
197	7	4
198	4	4
199	6	4
200	2	4
201	91	4	3
202	2	4
203	8	4
204	6	4	3
205	6	4	3
206	91	4	1
207	4	4
208	6	4
209	6	4
210	5	4	3
211	41	4
212	12	4
213	12	4
214	0	4
215	0	4
216	5	4	3
217	11	4
218	5	4	3
219	2	4
220	12	4
221	211	4
222	4	4
223	41	4	3
224	6	4	3
225	5	4	3
226	5	4	3
227	4	4
228	1	4
229	0	4
230	0	4
231	5	4	3
232	4	4
233	7	4
234	4	4
235	0	4
236	4	4
237	0	4
238	12	4
239	12	4
240	13	4
241	11	4
242	0	4
243	13	4
244	0	4
245	9	4
246		4
247	6	4	3
248	4	4
249	6	4
250	8	4	3
251	2	4
252	6	4	3
253	6	4
254	2	4
255	8	4	3
256	6	4	3
257	2	4	1
258	6	4	3
259	6	4	1
260	41	4
261	2	4	1
262	5	4	3
263	61	4
1	1	5
2	2	5	1
3	4	5
4	5	5	3
5		5
6		5
7		5
8	4	5
9	5	5	3
10	6	5	3
11		5
12		5
13	41	5	3
14	6	5	3
15	7	5
16	5	5	1
17	5	5	3
18	4	5
19	5	5	3
20	4	5	3
21		5
22	6	5
23	4	5
24	5	5	1
25	4	5
26	61	5	3
27	5	5	3
28	41	5	3
29	4	5
30	12	5
31	13	5
32	13	5
33	11	5
34	12	5
35	13	5
36	12	5
37	12	5
38	13	5
39	4	5
40		5
41		5
42		5
43	4	5
44	11	5
45	5	5	3
46	4	5
47	7	5
48	5	5	3
49	41	5	3
50	7	5
51	9	5
52	5	5	3
53	7	5
54	12	5
55		5
56	5	5
57	6	5	3
58	7	5
59	6	5
60	4	5
61	5	5	3
62	5	5	3
63		5
64	6	5	3
65	8	5	3
66	6	5
67	8	5	3
68	4	5
69		5
70	6	5
71	8	5	3
72	6	5
73	2	5	3
74	8	5	3
75	6	5
76	41	5	3
77	2	5
78	4	5
79	6	5	3
80	2	5	3
81	21	5	3
82	6	5
83	2	5	3
84	2	5	3
85	6	5	3
86	6	5	3
87	4	5
88	4	5
89	6	5	1
90	61	5
91	61	5
92	2	5	3
93	6	5
94	4	5
95	2	5	1
96	6	5	3
97	8	5
98	6	5
99	8	5
100	4	5
101	6	5	3
102	6	5
103	2	5
104	6	5	3
105	41	5	1
106	6	5	3
107	12	5
108	6	5	3
109	4	5
110	7	5
111	4	5
112	41	5	3
113	41	5	3
114	7	5
115	6	5	3
116	4	5
117	9	5
118	13	5
119	12	5
120	9	5
121	12	5
122	10	5
123	14	5
124	0	5
125	11	5
126	12	5
127	6	5	3
128	41	5	3
129	6	5	3
130	41	5	3
131	5	5	3
132	12	5
133	41	5	3
134	41	5	3
135	6	5	3
136	41	5	3
137	4	5
138	7	5
139	6	5	3
140	4	5
141	5	5	3
142	6	5	3
143	7	5
144	5	5	3
145	7	5
146	6	5	3
147	4	5
148		5
149	2	5
150	6	5
151	2	5
152	4	5
153	6	5
154	6	5
155	2	5
156	4	5
157	8	5
158	6	5
159	4	5
160	8	5
161	6	5
162	4	5
163	6	5
164	2	5	1
165	4	5
166	6	5
167	5	5
168	4	5
169	12	5
170	13	5
171	12	5
172	11	5
173	11	5
174	12	5
175	14	5
176	0	5
177	6	5	3
178	4	5
179	6	5	1
180	41	5	3
181	0	5
182	211	5	3
183	8	5	3
184	6	5	1
185	41	5	3
186	4	5
187	0	5
188	0	5
189	4	5
190	4	5
191	6	5	3
192	0	5
193	6	5	1
194	41	5	3
195		5
196	6	5	3
197	7	5
198	4	5
199	6	5
200	2	5	1
201	91	5	3
202	2	5	3
203	8	5	3
204	6	5	3
205	6	5	3
206	91	5	3
207	4	5
208	6	5	1
209	6	5	3
210	5	5	3
211	41	5
212	12	5
213	12	5
214	0	5
215	0	5
216	5	5	3
217	11	5
218	5	5	3
219	2	5
220	12	5
221	211	5
222	4	5
223	41	5	3
224	6	5	3
225	5	5	3
226	5	5	3
227	4	5
228	1	5
229	0	5
230	0	5
231	5	5	3
232	4	5
233	7	5
234	4	5
235	0	5
236	4	5
237	0	5
238	12	5
239	12	5
240	13	5
241	11	5
242	0	5
243	13	5
244	0	5
245	9	5
246		5
247	6	5	3
248	4	5
249	6	5
250	8	5	3
251	2	5
252	6	5	3
253	6	5	3
254	2	5
255	8	5	3
256	6	5	3
257	2	5	3
258	6	5	3
259	6	5	3
260	41	5	3
261	2	5	3
262	5	5	3
263	61	5
1	1	6
2	2	6
3	4	6
4	5	6
5		6
6		6
7		6
8	4	6
9	5	6
10	6	6
11		6
12		6
13	41	6
14	6	6	3
15	7	6
16	5	6
17	5	6
18	4	6
19	5	6	3
20	4	6
21		6
22	6	6
23	4	6
24	5	6
25	4	6
26	61	6	3
27	5	6
28	41	6	3
29	4	6
30	12	6
31	13	6
32	13	6
33	11	6
34	12	6
35	13	6
36	12	6
37	12	6
38	13	6
39	4	6
40		6
41		6
42		6
43	4	6
44	11	6
45	5	6
46	4	6
47	7	6
48	5	6	3
49	41	6	1
50	7	6
51	9	6
52	5	6
53	7	6
54	12	6
55		6
56	5	6
57	6	6
58	7	6
59	6	6
60	4	6
61	5	6
62	5	6
63		6
64	6	6	3
65	8	6	3
66	6	6	3
67	8	6	3
68	4	6
69		6
70	6	6
71	8	6	3
72	6	6
73	2	6	3
74	8	6	3
75	6	6
76	41	6	3
77	2	6
78	4	6
79	6	6
80	2	6
81	21	6
82	6	6
83	2	6	1
84	2	6	3
85	6	6	3
86	6	6	3
87	4	6
88	4	6
89	6	6	3
90	61	6	3
91	61	6
92	2	6	3
93	6	6	3
94	4	6
95	2	6	3
96	6	6	3
97	8	6
98	6	6
99	8	6
100	4	6
101	6	6	3
102	6	6	3
103	2	6
104	6	6
105	41	6
106	6	6
107	12	6
108	6	6	3
109	4	6
110	7	6
111	4	6
112	41	6
113	41	6
114	7	6
115	6	6
116	4	6
117	9	6
118	13	6
119	12	6
120	9	6
121	12	6
122	10	6
123	14	6
124	0	6
125	11	6
126	12	6
127	6	6
128	41	6
129	6	6	1
130	41	6	3
131	5	6
132	12	6
133	41	6
134	41	6
135	6	6
136	41	6	3
137	4	6
138	7	6
139	6	6
140	4	6
141	5	6	3
142	6	6
143	7	6
144	5	6
145	7	6
146	6	6	3
147	4	6
148		6
149	2	6
150	6	6	3
151	2	6	3
152	4	6
153	6	6	3
154	6	6	3
155	2	6	3
156	4	6
157	8	6
158	6	6
159	4	6
160	8	6
161	6	6
162	4	6
163	6	6
164	2	6	3
165	4	6
166	6	6	3
167	5	6
168	4	6
169	12	6
170	13	6
171	12	6
172	11	6
173	11	6
174	12	6
175	14	6
176	0	6
177	6	6
178	4	6
179	6	6
180	41	6
181	0	6
182	211	6
183	8	6	3
184	6	6
185	41	6	3
186	4	6
187	0	6
188	0	6
189	4	6
190	4	6
191	6	6	3
192	0	6
193	6	6	3
194	41	6	3
195		6
196	6	6
197	7	6
198	4	6
199	6	6
200	2	6	3
201	91	6	3
202	2	6	3
203	8	6
204	6	6
205	6	6
206	91	6	1
207	4	6
208	6	6
209	6	6	3
210	5	6	3
211	41	6
212	12	6
213	12	6
214	0	6
215	0	6
216	5	6	3
217	11	6
218	5	6	3
219	2	6	3
220	12	6
221	211	6	3
222	4	6
223	41	6	3
224	6	6	3
225	5	6	3
226	5	6	3
227	4	6
228	1	6
229	0	6
230	0	6
231	5	6	3
232	4	6
233	7	6
234	4	6
235	0	6
236	4	6
237	0	6
238	12	6
239	12	6
240	13	6
241	11	6
242	0	6
243	13	6
244	0	6
245	9	6
246		6
247	6	6	3
248	4	6
249	6	6
250	8	6
251	2	6	3
252	6	6	3
253	6	6	3
254	2	6	3
255	8	6
256	6	6	1
257	2	6	3
258	6	6	3
259	6	6	3
260	41	6
261	2	6	3
262	5	6	3
263	61	6	3
1	1	7
2	2	7
3	4	7
4	5	7	3
5		7
6		7
7		7
8	4	7
9	5	7	3
10	6	7	3
11		7
12		7
13	41	7	1
14	6	7	3
15	7	7
16	5	7	3
17	5	7	3
18	4	7
19	5	7	3
20	4	7	3
21		7
22	6	7	3
23	4	7
24	5	7	3
25	4	7
26	61	7	3
27	5	7	3
28	41	7	3
29	4	7
30	12	7
31	13	7
32	13	7
33	11	7
34	12	7
35	13	7
36	12	7
37	12	7
38	13	7
39	4	7
40		7
41		7
42		7
43	4	7
44	11	7
45	5	7	3
46	4	7
47	7	7
48	5	7	3
49	41	7	3
50	7	7
51	9	7
52	5	7	3
53	7	7
54	12	7
55		7
56	5	7	3
57	6	7
58	7	7
59	6	7
60	4	7
61	5	7
62	5	7
63		7
64	6	7	3
65	8	7	3
66	6	7	3
67	8	7	3
68	4	7
69		7
70	6	7	3
71	8	7	3
72	6	7	3
73	2	7	3
74	8	7	3
75	6	7	1
76	41	7	3
77	2	7	3
78	4	7
79	6	7
80	2	7	3
81	21	7
82	6	7	3
83	2	7	3
84	2	7	3
85	6	7	3
86	6	7	3
87	4	7
88	4	7
89	6	7	3
90	61	7	3
91	61	7	3
92	2	7	3
93	6	7	3
94	4	7
95	2	7	3
96	6	7	3
97	8	7
98	6	7
99	8	7
100	4	7
101	6	7	3
102	6	7	3
103	2	7	3
104	6	7	3
105	41	7	3
106	6	7	3
107	12	7
108	6	7	3
109	4	7	3
110	7	7
111	4	7
112	41	7	3
113	41	7	3
114	7	7
115	6	7	3
116	4	7
117	9	7
118	13	7
119	12	7
120	9	7
121	12	7
122	10	7
123	14	7
124	0	7
125	11	7
126	12	7
127	6	7	3
128	41	7	3
129	6	7	3
130	41	7	1
131	5	7	3
132	12	7
133	41	7	3
134	41	7	3
135	6	7
136	41	7	3
137	4	7
138	7	7
139	6	7	3
140	4	7
141	5	7	3
142	6	7	3
143	7	7
144	5	7	3
145	7	7
146	6	7	3
147	4	7
148		7
149	2	7	1
150	6	7	3
151	2	7	3
152	4	7
153	6	7	3
154	6	7	3
155	2	7
156	4	7
157	8	7
158	6	7	1
159	4	7
160	8	7	3
161	6	7	3
162	4	7
163	6	7	3
164	2	7	3
165	4	7
166	6	7	3
167	5	7
168	4	7
169	12	7
170	13	7
171	12	7
172	11	7
173	11	7
174	12	7
175	14	7
176	0	7
177	6	7	3
178	4	7
179	6	7	3
180	41	7	3
181	0	7
182	211	7	3
183	8	7	3
184	6	7	3
185	41	7	3
186	4	7
187	0	7
188	0	7
189	4	7
190	4	7
191	6	7	3
192	0	7
193	6	7	1
194	41	7	3
195		7
196	6	7	3
197	7	7
198	4	7
199	6	7	3
200	2	7	3
201	91	7	3
202	2	7	3
203	8	7	3
204	6	7	3
205	6	7	1
206	91	7
207	4	7
208	6	7	3
209	6	7	3
210	5	7	3
211	41	7	1
212	12	7
213	12	7
214	0	7
215	0	7
216	5	7	3
217	11	7
218	5	7	3
219	2	7	3
220	12	7
221	211	7	3
222	4	7
223	41	7	3
224	6	7	3
225	5	7	3
226	5	7	3
227	4	7
228	1	7
229	0	7
230	0	7
231	5	7	3
232	4	7
233	7	7
234	4	7
235	0	7
236	4	7
237	0	7
238	12	7
239	12	7
240	13	7
241	11	7
242	0	7
243	13	7
244	0	7
245	9	7
246		7
247	6	7	3
248	4	7
249	6	7	3
250	8	7	3
251	2	7	3
252	6	7	3
253	6	7	3
254	2	7	3
255	8	7	3
256	6	7	3
257	2	7	3
258	6	7	3
259	6	7	3
260	41	7
261	2	7	3
262	5	7	3
263	61	7	1
1	1	8
2	2	8
3	4	8
4	5	8
5		8
6		8
7		8
8	4	8
9	5	8	3
10	6	8	1
11		8
12		8
13	41	8	3
14	6	8	3
15	7	8
16	5	8
17	5	8	3
18	4	8
19	5	8	3
20	4	8	3
21		8
22	6	8	3
23	4	8
24	5	8
25	4	8
26	61	8	3
27	5	8
28	41	8	3
29	4	8
30	12	8
31	13	8
32	13	8
33	11	8
34	12	8
35	13	8
36	12	8
37	12	8
38	13	8
39	4	8
40		8
41		8
42		8
43	4	8
44	11	8
45	5	8	1
46	4	8
47	7	8
48	5	8	3
49	41	8	3
50	7	8
51	9	8
52	5	8	3
53	7	8
54	12	8
55		8
56	5	8
57	6	8
58	7	8
59	6	8
60	4	8
61	5	8
62	5	8
63		8
64	6	8	3
65	8	8	3
66	6	8	3
67	8	8	3
68	4	8
69		8
70	6	8	3
71	8	8	3
72	6	8	3
73	2	8	3
74	8	8	3
75	6	8	3
76	41	8	3
77	2	8	3
78	4	8
79	6	8
80	2	8
81	21	8
82	6	8	3
83	2	8	3
84	2	8	3
85	6	8	3
86	6	8	3
87	4	8
88	4	8
89	6	8	3
90	61	8
91	61	8
92	2	8
93	6	8	3
94	4	8
95	2	8
96	6	8	3
97	8	8
98	6	8
99	8	8
100	4	8
101	6	8	3
102	6	8
103	2	8
104	6	8	3
105	41	8	3
106	6	8	3
107	12	8
108	6	8	3
109	4	8
110	7	8
111	4	8
112	41	8	3
113	41	8	3
114	7	8
115	6	8	3
116	4	8
117	9	8
118	13	8
119	12	8
120	9	8
121	12	8
122	10	8
123	14	8
124	0	8
125	11	8
126	12	8
127	6	8	3
128	41	8
129	6	8	3
130	41	8	3
131	5	8
132	12	8
133	41	8	3
134	41	8
135	6	8
136	41	8	3
137	4	8
138	7	8
139	6	8	3
140	4	8
141	5	8	3
142	6	8	3
143	7	8
144	5	8
145	7	8
146	6	8	3
147	4	8
148		8
149	2	8	1
150	6	8
151	2	8	1
152	4	8
153	6	8	3
154	6	8	3
155	2	8
156	4	8
157	8	8
158	6	8
[truncated: 368 more rows]
